# Supplementary material for: Charged metabolite biomarkers of food intake assessed via plasma metabolomics in a population-based observational study in Japan
Source: PLoS One. 2021 Feb 10;16(2):e0246456. doi: 10.1371/journal.pone.0246456 (PMC7875413; doi:10.1371/journal.pone.0246456)
Supplement: S5 Table — (XLSX) [file pone.0246456.s008.xlsx]

## Sheet: S5 Table
S5 Table. Data analysis results
Metabolites		Meat						Fish/seafood						Dairy						Eggs						Soy products						Carotenoid-rich vegetables						Other vegetables						Fruits
		n=7,010						n=7,008						n=7,001						n=7,007						n=7,010						n=7,008						n=7,008						n=7,006
		VIP	Coeff	Loading X1	Loading X2	rsa	FDR p	VIP	Coeff	Loading X1	Loading X2	rsa	FDR p	VIP	Coeff	Loading X1	Loading X2	rsa	FDR p	VIP	Coeff	Loading X1	Loading X2	rsa	FDR p	VIP	Coeff	Loading X1	Loading X2	rsa	FDR p	VIP	Coeff	Loading X1	Loading X2	rsa	FDR p	VIP	Coeff	Loading X1	Loading X2	rsa	FDR p	VIP	Coeff	Loading X1	Loading X2	rsa	p
Cations	Glycine	0.65656	-0.01837	0.02083	-0.04793	-0.029	0.05983	0.86052	-0.02985	0.00424	-0.082	-0.05265	5e-05	0.25393	0.003564	0.03811	-0.02818	0.00281	0.88339	0.94779	-0.039317	0.06508	0.05991	-0.02681	0.06223	0.8849	-0.032748	0.0642	-0.03607	-0.00551	0.68341	0.74848	0.004395	0.06447	0.09478	-0.01296	0.45605	0.70018	0.001625	0.05912	0.09747	-0.0324	0.03322	0.78598	-0.03139	0.06228	0.05121	-0.02784	0.06065
	Trimethylamine-N-oxide	1.21885	-0.039713	-0.05376	-0.0058	-0.04751	0.00081	2.62786	0.08703	0.11781	0.17001	0.14945	0	0.53547	-0.011463	-0.04156	0.01964	-0.01757	0.32276	0.30713	-0.011488	-0.03651	0.0345	-0.02243	0.11955	1.0808	0.037276	0.01557	0.11978	0.05345	3e-05	0.7368	0.023395	-0.02403	0.11719	0.03696	0.00949	0.69565	0.022044	-0.02703	0.12018	0.03113	0.03942	0.92517	0.03606	-0.01819	0.12998	0.0563	2e-05
	beta-Alanine	2.04814	0.050565	-0.11835	0.16862	0.04173	0.00386	0.81975	-0.02738	-0.04634	0.05467	-0.03092	0.01947	0.95644	-0.001579	-0.13663	0.08625	-0.00508	0.81101	0.85474	0.001463	-0.12476	0.07582	0.0064	0.6666	1.28181	-0.055853	-0.09086	0.10351	-0.04542	0.00043	1.00423	-0.018026	-0.12679	0.05846	-0.00848	0.65857	1.2133	-0.027912	-0.13349	0.01301	-0.02652	0.08117	0.90552	-0.0149	-0.12864	0.05885	-0.00518	0.75154
	Alanine	1.21793	-0.009363	-0.18045	0.16289	-0.02103	0.16928	1.21179	-0.01871	-0.17468	0.14942	-0.04486	0.00064	1.33422	-0.002286	-0.19082	0.13972	-0.01185	0.56325	1.35432	0.00382	-0.20759	0.07909	-0.03621	0.00943	1.53575	-0.044114	-0.21767	0.11077	-0.08733	0	1.5691	-0.009694	-0.20934	0.03897	-0.04548	0.00097	1.59453	-0.000674	-0.20688	0.03473	-0.03356	0.02915	1.38434	0.01182	-0.20417	0.09899	-0.01661	0.2707
	Sarcosine	0.53259	0.004138	-0.0691	0.05995	-0.00428	0.82784	0.27964	0.00214	0.01385	0.04923	0.05228	6e-05	0.92217	0.012427	-0.05829	0.09763	0.01691	0.34919	0.54331	-0.0005	-0.06558	0.01526	-0.01439	0.32516	0.4678	0.002023	-0.01631	0.09324	0.02745	0.03663	0.43712	0.002199	-0.05929	0.04701	0.01177	0.49873	0.51021	-0.004128	-0.06562	0.00936	-0.0037	0.83836	0.49068	-0.00298	-0.06489	0.02061	-0.00217	0.88523
	3-Aminoisobutyrate	0.84717	-0.026035	-0.04327	-0.05339	-0.03176	0.03892	0.30735	-0.00665	0.03682	-0.03204	-0.00027	0.98188	0.57288	-0.01209	-0.02555	-0.05178	-0.01869	0.29662	0.37219	-0.017089	0.00434	0.03034	-0.00099	0.95496	0.38676	-0.009023	0.01997	0.01117	-0.01245	0.37703	0.22238	-0.0002	0.00415	0.04778	0.01948	0.20218	0.20785	0.001207	0.00184	0.0511	0.02456	0.11393	0.23356	-0.00337	0.00233	0.02516	0.00547	0.74411
	2-Aminobutyrate	2.01435	0.052578	-0.03522	0.24606	0.05456	0.00013	1.35546	0.03032	0.09805	0.14717	0.07474	0	2.39972	0.040574	-0.07088	0.22791	0.03881	0.01307	1.30828	0.048807	-0.06066	0.20082	0.06681	0	0.80906	-0.032079	-0.05891	0.09821	-0.03751	0.00388	0.98785	0.024248	-0.07059	0.1873	0.03853	0.00637	1.05487	0.028415	-0.07447	0.19481	0.04109	0.00425	0.64215	-0.00798	-0.08023	0.11399	-0.00846	0.60575
	N,N-Dimethylglycine	1.21726	-0.024273	-0.16026	-0.00593	-0.05178	0.00026	0.75984	0.00799	0.0619	0.09553	0.04198	0.00126	1.3876	0.016222	-0.10736	0.12421	0.01396	0.47161	1.12447	-0.050177	-0.09978	0.04859	-0.02795	0.05405	1.12222	0.021426	-0.00584	0.19177	0.049	0.00014	0.7455	-0.00982	-0.08941	0.12091	0.02042	0.1755	0.81117	-0.014746	-0.09625	0.09853	0.01208	0.47033	0.71504	-0.02096	-0.08919	0.11202	0.00831	0.60575
	Choline	1.00333	-0.012259	-0.15228	0.11479	-0.00945	0.58879	0.75352	0.01735	-0.02221	0.1597	0.02059	0.12747	2.88231	0.045751	-0.11766	0.284	0.06145	3e-05	1.16781	-0.036336	-0.15573	0.04944	-0.02022	0.15862	1.13577	0.033403	-0.09244	0.19288	0.00065	0.96693	1.20899	-0.024174	-0.1483	0.07852	-0.01048	0.55496	1.17429	-0.017343	-0.14921	0.07565	-0.00083	0.96524	1.11161	-0.04485	-0.14937	0.08421	-0.02467	0.09231
	Serine	0.59981	0.017692	-0.01081	0.02936	0.01004	0.55846	0.81183	-0.02932	-0.01	-0.02024	-0.03567	0.00692	0.21103	0.003996	-0.00059	0.06494	0.00075	0.96405	0.97918	-0.037143	0.02011	0.12424	-0.01249	0.39056	1.52031	-0.076534	0.00439	-0.00785	-0.04766	0.00021	0.68266	-0.003566	0.01529	0.14015	-0.00466	0.8006	0.638	0.002572	0.01094	0.15234	-0.01268	0.44231	0.51817	-0.0222	0.00776	0.07418	-0.02097	0.15608
	Creatinine	1.41179	0.000458	-0.20622	0.13003	0.00813	0.65196	1.49611	-0.04795	-0.11565	0.09061	-0.08126	0	1.33292	-0.01495	-0.20545	0.08062	-0.0184	0.29662	1.27909	-0.007412	-0.19285	0.09076	0.03881	0.00511	1.41819	-0.050131	-0.16405	0.14236	-0.09247	0	1.8368	-0.047216	-0.19733	0.0426	0.00998	0.5792	2.14008	-0.061664	-0.20067	0.00688	-0.01157	0.47869	1.38664	-0.04066	-0.19534	0.07853	0.00614	0.71684
	Proline	1.21201	-0.016693	-0.18569	0.1175	-0.03068	0.04483	1.31829	-0.02961	-0.16703	0.13728	-0.06197	0	1.41399	-0.024171	-0.19663	0.04889	-0.04135	0.00917	1.45712	-0.025363	-0.20746	0.02405	-0.04553	0.00085	1.67389	-0.060127	-0.20886	0.09949	-0.10453	0	1.64961	-0.027599	-0.20284	0.0107	-0.04942	0.00034	1.62898	-0.023429	-0.19948	0.00937	-0.04217	0.00355	1.3084	-0.00238	-0.19825	0.07315	-0.01356	0.38151
	Guanidinoacetate	1.03312	-0.023136	-0.14512	0.05681	-0.01755	0.25169	0.9282	-0.00311	-0.14381	0.08944	-0.03259	0.01412	1.01874	-0.018314	-0.13637	0.05155	-0.01128	0.57497	1.10149	-0.020619	-0.14952	0.01123	0.01328	0.36192	1.04912	0.034115	-0.1273	0.11526	0.00433	0.75089	1.43631	-0.036885	-0.14793	-0.01463	0.01656	0.31686	1.59427	-0.044374	-0.14792	-0.03772	0.00764	0.63323	1.12388	-0.01997	-0.15101	0.00427	0.01107	0.48707
	Valine	1.44945	-0.016903	-0.20452	0.21054	-0.02167	0.16193	0.92432	0.00755	-0.08647	0.23721	0.02211	0.10179	1.51517	-0.010656	-0.23214	0.12989	-0.02851	0.09278	1.51119	0.006671	-0.2233	0.17169	0.01673	0.25765	1.319	0.001144	-0.21193	0.19547	-0.04093	0.00156	1.67189	0.004929	-0.2289	0.13199	0.00624	0.75438	1.73045	0.005466	-0.22991	0.11918	0.00266	0.87974	1.59149	0.01519	-0.2233	0.17955	0.02467	0.09231
	Betaine	1.02899	-0.019926	-0.13825	0.00055	-0.0257	0.09365	0.91865	0.028	0.03256	0.1028	0.05294	5e-05	2.14107	0.035205	-0.07442	0.2091	0.05287	0.00034	1.48941	-0.077829	-0.0971	0.01338	-0.04454	0.00111	1.52747	0.058718	0.00174	0.19765	0.06931	0	0.63283	-0.002874	-0.08327	0.09745	0.04883	0.00038	0.72669	-0.011823	-0.09085	0.06249	0.03049	0.04404	0.78559	-0.03775	-0.08747	0.07126	0.00019	0.98764
	Threonine	1.14444	0.014467	-0.1211	0.1653	0.0128	0.43562	0.80888	-0.01322	-0.10842	0.1357	-0.02926	0.02659	1.0797	0.004241	-0.13248	0.14669	-0.00397	0.84971	1.18998	-0.048982	-0.147	0.08044	-0.04996	0.00022	0.87782	-0.0153	-0.13131	0.12425	-0.03895	0.00263	1.20719	-0.025704	-0.14468	0.08441	-0.04322	0.0018	1.11406	-0.014593	-0.14369	0.09744	-0.03181	0.03662	1.0655	-0.03543	-0.15036	0.07057	-0.05684	2e-05
	Taurine	0.375	-0.008384	-0.03944	-0.01943	-0.02524	0.09365	1.18666	0.02341	0.13002	0.04705	0.05269	5e-05	0.15934	-0.002225	-0.02394	-0.02027	-0.02006	0.26358	0.98282	-0.008243	0.03114	0.15848	0.02218	0.12249	1.09693	-0.032564	0.06541	0.07828	-0.00142	0.92571	1.00512	0.021923	0.02583	0.18897	0.02753	0.06113	0.92953	0.021345	0.01841	0.19088	0.01709	0.28651	0.81537	-0.01311	0.02421	0.13454	0.00421	0.75875
	Pipecolate	0.68896	-0.009437	-0.09592	0.09848	0.00202	0.94747	1.13466	0.03755	0.00155	0.13456	0.07918	0	0.98341	-0.020126	-0.10617	0.04943	-0.00494	0.81101	0.95527	-0.037008	-0.11085	0.01383	-0.00169	0.91782	0.64815	0.011213	-0.06661	0.12336	0.01228	0.38	0.75643	-0.001111	-0.1037	0.0426	0.04479	0.00115	0.86628	-0.012065	-0.10739	0.01167	0.02904	0.05931	0.8744	-0.02427	-0.1127	0.00724	-0.00471	0.75154
	Hydroxyproline	2.65941	0.074248	-0.07339	0.23413	0.09028	0	0.65006	0.01127	-0.06532	0.14774	0.00789	0.58717	0.83389	-0.01194	-0.12458	0.08602	-0.01487	0.43397	1.78642	-0.090179	-0.14822	-0.01704	-0.0894	0	1.20389	-0.048903	-0.13187	0.08216	-0.06723	0	1.17056	-0.027078	-0.13429	0.03702	-0.02247	0.14883	1.13205	-0.02301	-0.13293	0.03873	-0.01785	0.26433	0.94085	-0.034	-0.13179	0.06769	-0.01919	0.19995
	Creatine	1.98624	0.062055	0.10646	0.10678	0.05273	0.00022	3.18517	0.10435	0.19253	0.11296	0.17913	0	0.61658	0.012697	0.06515	0.04208	0.00727	0.73243	1.23967	0.031623	0.08264	0.11417	0.02242	0.11955	1.34293	0.048129	0.09759	0.04882	0.07519	0	1.79884	0.060176	0.08198	0.16506	0.04619	0.00082	2.00473	0.069119	0.08023	0.20035	0.05054	0.00041	1.28642	0.05632	0.0792	0.10445	0.03783	0.00866
	Isoleucine	1.43494	-0.015876	-0.20772	0.19997	-0.01463	0.36297	1.20876	-0.01535	-0.1714	0.20828	-0.02759	0.03726	1.51887	-0.012113	-0.23395	0.12689	-0.02733	0.10855	1.60875	-0.025834	-0.24493	0.11462	-0.01516	0.30036	1.64554	-0.030186	-0.25932	0.14533	-0.09622	0	1.89832	-0.02177	-0.24946	0.05416	-0.02656	0.0711	1.95226	-0.023922	-0.24703	0.04337	-0.02727	0.07326	1.60755	-0.00241	-0.24199	0.13217	0.01204	0.45138
	Leucine	1.51471	-0.016551	-0.2201	0.20959	-0.02069	0.17077	0.96422	-0.00183	-0.11599	0.23405	0.00244	0.87636	1.63121	-0.006519	-0.24224	0.14866	-0.01966	0.27461	1.59123	-0.011524	-0.23883	0.17169	0.02961	0.04078	1.41339	0.001704	-0.22898	0.20112	-0.05256	4e-05	1.82355	-0.017701	-0.24699	0.10895	-0.00424	0.80132	1.91624	-0.022232	-0.24785	0.08932	-0.01396	0.39164	1.61364	-0.01677	-0.24365	0.15381	0.01054	0.49722
	Asparagine	0.97025	0.004046	-0.11824	0.1589	0.00118	0.96609	0.93779	-0.01801	-0.12801	0.0975	-0.04224	0.0012	1.66207	0.021937	-0.10891	0.23452	0.02496	0.15524	0.99248	0.013389	-0.12188	0.16312	0.03339	0.01847	0.87829	0.015976	-0.1175	0.12312	-0.02391	0.06885	0.97861	-0.009561	-0.12945	0.12835	-0.00355	0.82033	1.0151	-0.009348	-0.13297	0.11936	-0.01567	0.34208	0.93463	-0.02559	-0.13451	0.10349	-0.0242	0.09408
	Ornithine	1.14741	-0.025566	-0.16117	0.05818	-0.03774	0.00888	0.68348	-0.01129	-0.07168	0.14385	-0.02815	0.03353	1.46094	-0.030008	-0.15578	0.01665	-0.04739	0.0019	1.08132	-0.035504	-0.1277	0.15277	-0.02774	0.0551	0.83111	-0.006332	-0.10453	0.15887	-0.0241	0.06739	1.04508	0.010051	-0.12443	0.18921	0.0083	0.65857	1.11274	0.014783	-0.1269	0.20104	0.01076	0.50869	1.13873	0.00744	-0.12002	0.20008	0.01887	0.20714
	Aspartate	0.72994	-0.011284	-0.10129	0.00271	-0.02334	0.12614	0.58284	-0.00428	0.0606	0.03952	0.03258	0.01412	0.60947	-0.009389	-0.08911	-0.02504	-0.02192	0.22295	0.50928	0.007075	-0.05535	0.05109	0.00435	0.78452	0.65153	0.014035	0.00472	0.11047	0.03387	0.00952	0.43863	-0.006051	-0.05644	0.05412	0.00471	0.8006	0.69606	-0.021004	-0.06317	0.01909	-0.01093	0.50869	0.5424	-0.01074	-0.06216	0.02477	-0.00718	0.66373
	Hypoxanthine	0.74132	-0.013756	-0.07487	-0.05088	-0.02805	0.06941	0.87585	0.00684	0.11847	0.00147	0.03646	0.00572	0.6082	-0.01278	-0.05841	-0.08827	-0.02316	0.20376	0.4195	0.002899	0.0014	0.08075	0.02594	0.0712	0.96629	0.019067	0.06667	0.10643	0.05861	0	0.41265	-0.006739	-0.00423	0.08277	0.01051	0.55496	0.31483	-0.00384	-0.0095	0.07655	0.01019	0.52586	0.42067	0.00793	-0.00021	0.08321	0.03004	0.04201
	1-Methylnicotinamide	1.1651	0.03334	-0.00795	0.11456	0.03776	0.00888	0.57829	0.00027	0.06934	0.02684	0.01341	0.34135	0.49849	0.007721	-0.0223	0.09331	0.00618	0.80422	0.53339	-0.015239	-0.00707	0.09324	0.0101	0.49646	0.81537	0.014638	0.04015	0.10161	0.02662	0.04217	0.56728	0.014693	-0.00939	0.1127	0.02662	0.0711	0.55966	0.016286	-0.01421	0.11068	0.02347	0.13128	0.42375	-0.00458	-0.00945	0.08756	0.00636	0.71068
	Trigonelline	0.56748	-0.006591	-0.04062	-0.06419	-0.01616	0.30625	1.07098	-0.03786	-0.00153	-0.08137	-0.04629	0.00041	0.143	0.002279	-0.00574	-0.00375	-0.00235	0.88339	0.44922	-0.020515	0.0148	0.02723	0.00716	0.64867	0.91877	-0.039575	0.03282	-0.00476	-0.00975	0.46735	0.36907	-0.006324	0.01599	0.05414	0.02063	0.17285	0.3216	-0.008946	0.01031	0.03791	0.00692	0.66379	0.82907	-0.05089	0.01043	0.00527	-0.02495	0.09178
	Proline betaine	0.97269	-0.028433	-0.03725	-0.0851	-0.04625	0.00113	0.75674	0.02217	0.06459	0.017	0.03372	0.01132	0.26692	-0.005196	-0.00155	-0.01069	-0.00929	0.66701	0.48419	0.021422	0.01995	0.05474	0.01344	0.35959	0.61812	0.008376	0.05053	0.0522	0.02989	0.02258	1.01881	0.034913	0.02533	0.11427	0.05088	0.00022	0.73628	0.02452	0.01909	0.09911	0.026	0.08739	3.80222	0.22819	0.05922	0.26773	0.27177	0
	gamma-Butyrobetaine	1.03407	0.006554	-0.13843	0.11015	0.00085	0.96714	0.34007	-0.00071	-0.0371	0.08529	-0.00574	0.69199	0.86288	-0.007906	-0.13338	0.09773	-0.01532	0.42396	0.99121	-0.017681	-0.13211	0.04524	-0.0166	0.25847	0.74946	-0.008075	-0.07377	0.14952	-0.0117	0.3985	1.05548	-0.022263	-0.12708	0.06271	0.00158	0.91479	1.13702	-0.024017	-0.13162	0.03567	-0.00323	0.85209	0.91068	-0.00832	-0.12928	0.06271	-0.00843	0.60575
	Glutamine	1.01324	-0.015676	-0.13361	-0.01481	-0.03818	0.00881	0.62886	0.02045	0.01842	0.06152	0.01793	0.18538	1.07718	-0.022575	-0.1051	-0.0231	-0.03569	0.02826	0.99191	-0.002739	-0.0395	0.20862	0.02356	0.10474	1.24534	0.044309	0.01861	0.17352	0.05326	4e-05	0.9112	0.01237	-0.0472	0.21939	0.03104	0.03709	0.83576	0.010732	-0.05613	0.21247	0.01542	0.34797	0.94034	0.01689	-0.04542	0.19346	0.03223	0.02891
	Lysine	1.35313	0.013371	-0.13898	0.22504	0.01144	0.48654	1.15611	0.02952	-0.06321	0.23353	0.03166	0.01699	1.33216	0.005788	-0.16094	0.20071	-0.00274	0.88339	1.59973	0.035299	-0.15433	0.24706	0.04928	0.00024	1.14811	0.015301	-0.13815	0.20965	-0.01666	0.22289	1.44162	0.024953	-0.16174	0.22715	0.02795	0.05743	1.34473	0.012106	-0.1673	0.21255	0.00478	0.77508	1.42702	0.02354	-0.16162	0.21759	0.0254	0.08719
	Glutaminate	0.9796	-0.015252	-0.14839	0.09536	-0.01821	0.2353	0.69372	0.00435	-0.03205	0.1776	0.02473	0.06343	1.06284	-0.007753	-0.16312	0.03839	-0.0117	0.56325	1.14382	-0.030909	-0.1642	0.04295	-0.01042	0.48427	0.95135	-0.011905	-0.14874	0.12741	-0.02644	0.04307	1.27777	-0.019752	-0.16229	0.03031	-0.00581	0.75833	1.28359	-0.018137	-0.16	0.02649	0.00579	0.72244	1.12362	-0.02716	-0.16542	0.04128	-0.01503	0.32619
	Metionine	0.89361	-0.000941	-0.09686	0.16505	0.00252	0.93351	1.14079	-0.02123	-0.1567	0.13344	-0.04123	0.00154	0.88255	0.004278	-0.10455	0.21263	-0.0073	0.73243	1.0651	0.018115	-0.13969	0.11144	0.01163	0.42367	1.15728	-0.028473	-0.17119	0.07221	-0.06244	0	1.06017	-0.00753	-0.14492	0.06216	-0.0207	0.17285	1.09337	-0.008811	-0.14419	0.05548	-0.02267	0.14344	0.98048	-0.00138	-0.14878	0.06347	-0.0127	0.42116
	Triethanolamine	0.12174	0.000913	0.00191	-0.02003	-0.00081	0.96714	0.21884	0.0074	0.00346	-0.01365	0.01926	0.1513	0.15889	-0.002414	0.00757	-0.01301	0.00282	0.88339	0.554	-0.026308	0.00054	-0.0528	-0.02833	0.05122	0.28273	0.010839	0.02242	0.01104	0.03527	0.00686	0.31319	-0.011491	0.00665	-0.02788	-0.00868	0.65857	0.12081	-0.002842	0.00692	-0.02681	-0.00252	0.87974	0.155	0.00978	0.01078	-0.00164	0.01845	0.21782
	Histidine	1.29278	0.017215	-0.11396	0.21334	0.03632	0.01253	1.07664	-0.0155	-0.15668	0.14189	-0.0444	0.00072	1.53514	0.016247	-0.13098	0.23655	0.02007	0.26358	1.19803	0.01057	-0.15877	0.14403	0.01557	0.28733	1.07417	-0.005397	-0.17817	0.1145	-0.05105	7e-05	1.26708	0.013877	-0.16427	0.10297	0.00347	0.82033	1.25576	0.006375	-0.1655	0.08694	-0.00772	0.63323	1.11108	-0.01481	-0.16921	0.09033	-0.03108	0.0367
	alpha-Aminoadipate	0.73905	-0.000641	-0.101	0.11281	-0.00602	0.7341	1.11526	0.02682	0.07265	0.12544	0.07958	0	1.0005	-0.018827	-0.12761	-0.00774	-0.03221	0.04979	0.83564	0.023341	-0.08461	0.1333	0.0558	3e-05	0.85439	0.025104	-0.03848	0.15115	0.0317	0.01581	0.702	0.002162	-0.09169	0.11129	0.02204	0.15587	0.72582	-0.001486	-0.09643	0.09469	0.01696	0.28669	0.73647	0.01178	-0.08957	0.11699	0.04594	0.00089
	Carnitine	1.69793	0.035883	-0.13307	0.16591	0.028	0.06941	0.87577	-0.01222	0.04013	0.12818	0.00387	0.78965	1.4525	0.012527	-0.14241	0.13239	0.00866	0.69294	0.88279	0.005728	-0.12279	0.13198	0.02299	0.1143	1.08431	0.02509	-0.05521	0.20186	0.02153	0.10304	0.93745	0.001149	-0.12493	0.13904	0.02549	0.08665	0.97805	0.001731	-0.12923	0.13095	0.01925	0.23714	0.93724	-0.02636	-0.13207	0.0954	-0.02411	0.09408
	Phenylalanine	1.46528	0.011747	-0.18381	0.19482	0.00717	0.68328	0.82013	0.01077	-0.07499	0.20335	0.00917	0.54458	1.8648	0.015578	-0.18588	0.22478	0.00993	0.63035	1.95171	0.075244	-0.18222	0.22519	0.07846	0	1.25279	0.027932	-0.16967	0.19691	-0.01932	0.14965	1.46021	0.010799	-0.19524	0.15708	0.01052	0.55496	1.52374	0.013314	-0.19737	0.15028	0.00239	0.87974	1.4071	0.01924	-0.19405	0.16999	0.01388	0.37289
	3-Methylhistidine	2.10943	0.057029	-0.03233	0.23971	0.075	0	1.05403	0.03129	0.03225	0.13207	0.05453	3e-05	1.03613	0.011248	-0.08644	0.11018	0.00733	0.73243	0.5949	-0.001916	-0.08374	0.09137	0.00273	0.85715	0.49936	-0.003278	-0.06789	0.09212	-0.01592	0.24586	0.77063	0.015726	-0.08136	0.11707	0.03037	0.04025	0.77439	0.015219	-0.08375	0.11602	0.03669	0.0134	0.72263	0.00765	-0.07802	0.12361	0.02533	0.08719
	Arginine	0.98371	-0.017193	-0.14614	0.097	-0.0265	0.08639	0.77808	0.01668	-0.07096	0.16507	0.01014	0.49381	0.99922	-0.016774	-0.1405	0.08438	-0.03182	0.05113	0.9582	0.002219	-0.12648	0.1582	0.02499	0.0845	1.11863	0.025172	-0.0797	0.20246	0.0158	0.24689	0.99656	-0.006648	-0.12708	0.16409	0.006	0.75438	1.02995	-0.00776	-0.13137	0.15779	-0.00356	0.83836	1.03772	0.00906	-0.12459	0.17291	0.02537	0.08719
	Guanidinosuccinate	0.29804	-0.002112	0.0295	-0.05345	-0.00929	0.59101	1.20992	0.02365	0.16052	-0.06249	0.06537	0	0.4784	-0.005817	0.03532	-0.09462	-0.0025	0.88339	1.15915	0.046853	0.0961	0.09036	0.07982	0	1.16987	0.027743	0.14363	0.03384	0.07598	0	0.97859	0.016951	0.08857	0.09952	0.05081	0.00022	0.8111	0.010633	0.07942	0.0799	0.03306	0.03124	0.82638	0.02026	0.09028	0.06626	0.0473	0.0006
	Indole-3-acetate	0.58654	0.013418	-0.04034	0.03357	0.01155	0.48654	0.54465	-0.00392	0.07282	-0.0073	0.03766	0.00431	0.83078	0.012899	-0.03684	0.0148	0.01485	0.43397	0.31641	-0.001883	-0.01071	0.04252	0.00312	0.84019	0.82393	-0.021757	0.04519	0.07531	0.04357	0.00072	0.5637	-0.020316	-0.015	0.0328	-0.006	0.75438	0.47696	-0.017794	-0.01992	0.0169	-0.01001	0.52944	0.29932	-0.00756	-0.01327	0.03474	0.00836	0.60575
	Citrulline	1.07748	-0.021416	-0.13336	-0.02619	-0.05072	0.00033	0.56494	-0.0152	0.00917	0.06251	-0.01945	0.14871	0.86685	-0.016667	-0.10733	-0.04289	-0.04079	0.00934	1.14702	0.050479	-0.05229	0.16511	0.05324	7e-05	0.84026	-0.000295	-0.00438	0.14878	0.00603	0.65794	0.84099	0.015642	-0.05439	0.18835	0.01629	0.3207	0.86328	0.017799	-0.05975	0.19648	0.01417	0.38735	0.97883	0.02606	-0.04887	0.18764	0.03978	0.00525
	Tyrosine	1.29219	-0.012275	-0.18901	0.17854	-0.02095	0.16928	0.94838	0.01496	-0.09586	0.22161	0.00887	0.54912	1.87974	0.016091	-0.18503	0.23385	0.00792	0.73243	1.52746	0.035047	-0.19741	0.17672	0.02468	0.08787	1.23488	0.014756	-0.18003	0.20125	-0.03044	0.02058	1.52499	0.011349	-0.20407	0.13427	-0.00702	0.72053	1.54629	0.007736	-0.20471	0.12952	-0.01829	0.25891	1.48697	0.02734	-0.20368	0.15152	0.00438	0.75631
	Symmetric Dimethylarginine	0.46818	-0.005897	-0.0639	-0.00213	-0.0133	0.41418	0.18094	-0.00574	0.01076	-0.00501	0.01402	0.31828	0.43226	0.00165	-0.05325	-0.00956	-0.00013	0.99123	0.37876	0.015014	-0.03059	0.04505	0.03153	0.02839	0.35211	-0.002143	0.00107	0.05964	0.00619	0.65579	0.26611	-0.003903	-0.03319	0.03637	0.01272	0.46291	0.29254	0.003271	-0.03697	0.02159	0.02126	0.17707	0.33227	0.01039	-0.03298	0.03625	0.02768	0.06086
	Asymmetric Dimethylarginine	0.42572	-0.008346	-0.05394	-0.00787	-0.02542	0.09365	0.19413	-0.00345	0.01904	0.00647	0.02506	0.06038	0.88381	-0.018872	-0.05065	-0.05256	-0.02928	0.08539	0.26041	0.006869	-0.02463	0.0322	0.02197	0.12507	0.52638	0.01268	0.0174	0.07484	0.04491	0.00049	0.30712	0.00828	-0.02268	0.05111	0.02858	0.05287	0.22746	-0.003655	-0.02812	0.02541	0.00587	0.72244	0.23514	-0.0095	-0.02528	0.03031	0.01067	0.49642
	o-Acetylcarnitine	0.55767	-0.00243	-0.04203	0.10635	0.0071	0.68328	0.84037	-0.01873	-0.10635	0.04928	-0.0523	6e-05	0.71431	0.008011	-0.05776	0.11876	0.01159	0.56325	0.68636	0.013631	-0.08187	0.05045	0.00915	0.5458	0.95868	-0.010993	-0.13135	-0.00321	-0.06799	0	0.88669	0.024247	-0.07936	0.05467	0.02848	0.05287	0.64179	0.009376	-0.07819	0.05033	0.02175	0.16605	0.58037	-0.00217	-0.08466	0.03091	-0.00476	0.75154
	Tryptophan	1.40093	0.015277	-0.14565	0.22359	0.0273	0.07531	1.19949	-0.00979	-0.18141	0.19143	-0.03668	0.00551	1.55882	0.011488	-0.16428	0.24116	0.00914	0.66762	1.43792	0.020482	-0.20488	0.11241	0.0299	0.04051	1.35312	-0.019066	-0.22049	0.13274	-0.06651	0	1.59643	-0.011994	-0.21192	0.03638	-0.01609	0.3212	1.74347	-0.027324	-0.2112	0.01083	-0.04239	0.00355	1.41703	-0.02859	-0.21248	0.06999	-0.03682	0.0109
	Kynurenine	0.53128	-0.007454	-0.08144	0.04965	-0.02001	0.18461	0.53515	-0.01772	-0.03157	0.03797	-0.02389	0.07363	0.71535	0.005537	-0.07388	0.06993	-0.00506	0.81101	0.5185	0.011036	-0.07	0.06058	0.0035	0.83316	0.42491	-0.008285	-0.05352	0.06992	-0.02919	0.02601	0.53999	-0.006644	-0.07224	0.046	-0.01431	0.39312	0.56971	-0.006321	-0.07436	0.03435	-0.01724	0.2853	0.50022	0.0059	-0.06798	0.06958	0.00478	0.75154
	Cysteineglutathione disulfide	0.21263	-7.8e-05	0.01616	-0.04121	8e-05	0.99493	0.52936	-0.01443	0.04424	-0.0874	-0.01437	0.30745	0.27931	-0.002557	0.02647	-0.05527	-0.00778	0.73243	0.89515	0.006865	0.07415	0.10564	0.04035	0.00355	0.67197	0.011554	0.08893	0.00585	0.04077	0.0016	0.7973	0.01176	0.06509	0.10108	0.03298	0.02393	0.64261	0.005098	0.05695	0.08327	0.01811	0.25904	0.72805	0.00997	0.06806	0.08133	0.04422	0.00148
	Cystine	1.55075	-0.047774	-0.13732	-0.01611	-0.07115	0	2.25654	0.06649	0.15219	0.15155	0.12259	0	1.55751	-0.03323	-0.12982	-0.10143	-0.05546	0.00019	1.07015	0.012846	-0.04378	0.2139	0.04146	0.00266	1.73072	0.069064	0.0229	0.203	0.07545	0	1.40111	0.042007	-0.04967	0.24361	0.06867	0	1.39618	0.04199	-0.05517	0.26161	0.06351	1e-05	1.28725	0.04466	-0.04586	0.22012	0.06171	0
	Uridine	0.6252	-0.005461	-0.07478	-0.02511	-0.02162	0.16193	1.31509	0.03099	0.13451	0.04552	0.06231	0	0.41792	-0.007939	-0.05266	-0.02831	-0.0131	0.51897	0.99206	0.045971	0.00249	0.13107	0.04244	0.00207	1.30287	0.04383	0.0747	0.13504	0.05509	2e-05	0.90623	0.027309	-0.00133	0.15261	0.02923	0.05072	0.69839	0.022151	-0.01168	0.12364	0.01904	0.23714	0.5588	0.01787	-0.00468	0.10327	0.00727	0.66373
	Glycerophosphorylcholine	0.41679	-0.010803	-0.03821	-0.0236	-0.01794	0.24103	0.48699	-0.00766	0.06249	-0.02406	0.04718	0.00032	1.15677	-0.023937	-0.03646	-0.09729	-0.02277	0.20376	0.65	-0.018391	-0.00571	-0.02666	-0.02036	0.15862	0.73907	-0.014578	0.05698	0.05943	0.0505	8e-05	0.82166	-0.031375	-0.00766	-0.03662	-0.02181	0.15587	0.84604	-0.03247	-0.01118	-0.05727	-0.01909	0.23714	0.66805	-0.02684	-0.00905	-0.03677	-0.02172	0.14195
Anions	Pyruvate	0.51005	-0.004932	-0.06968	-0.00129	-0.02087	0.16928	0.19212	-0.00656	-0.00999	-0.00466	0.00421	0.77601	0.62063	-0.011575	-0.08002	-0.08924	-0.02497	0.15524	1.06671	-0.046697	-0.06546	-0.07074	-0.06015	1e-05	0.51918	0.000763	-0.05832	0.0004	0.00015	0.99029	0.68267	-0.012621	-0.06174	-0.06695	-0.03994	0.00444	0.595	-0.007769	-0.0578	-0.05997	-0.01909	0.23714	0.48185	-0.0067	-0.0572	-0.02428	-0.0233	0.10791
	Lactate	1.01415	-0.019354	-0.14804	0.04654	-0.0312	0.0425	0.78438	-0.01824	-0.09671	0.04287	-0.0316	0.01699	1.10846	-0.018912	-0.15433	-0.02772	-0.02747	0.10855	1.16709	0.005456	-0.14662	-0.0216	-0.01973	0.16961	1.17026	-0.00874	-0.15408	0.03176	-0.05217	5e-05	1.27963	-0.018632	-0.14655	-0.05434	-0.03442	0.01802	1.32084	-0.021348	-0.14393	-0.06927	-0.02768	0.07195	0.986	0.0048	-0.13982	0.01552	-0.00583	0.72904
	2-Oxobutyrate	0.32986	0.0008	0.04586	-0.04984	-0.00789	0.65953	1.04144	-0.01229	0.14648	-0.079	0.02185	0.10516	0.56719	-0.006095	0.04775	-0.06146	-0.00405	0.84971	1.03474	-0.018618	0.09558	0.08033	0.03979	0.00401	1.20246	-0.055805	0.07018	-0.07583	-0.02231	0.09201	0.87554	-0.008558	0.08437	0.06833	0.02192	0.15587	0.83556	0.000266	0.08243	0.08626	0.02649	0.08117	0.74863	-0.029	0.07762	7e-05	-0.00187	0.89556
	Malonate	0.27565	0.007631	-0.00558	0.02822	0.00497	0.78839	0.39206	-0.00796	0.03373	-0.08731	-0.02061	0.12747	0.74152	0.014515	0.00572	0.06397	0.01673	0.35109	0.51335	-0.015577	0.0158	-0.00302	-0.00715	0.64867	0.55172	-0.002781	0.0202	-0.03185	-0.01038	0.45043	0.45815	-0.016946	0.01083	-0.0101	-0.02251	0.14883	0.46827	-0.017092	0.01221	0.00895	-0.01043	0.51833	0.36974	-0.00916	0.01871	0.01641	0.01118	0.48707
	2-Hydroxybutyrate	0.94345	0.021383	-0.06192	0.10437	0.01231	0.44974	1.73171	0.0429	0.17619	0.04428	0.10522	0	0.73412	0.003203	-0.08863	-0.00357	-0.00563	0.81101	0.65386	0.022137	-0.02977	0.11674	0.04977	0.00022	0.69981	0.028485	-0.01195	0.05581	0.01299	0.35598	0.42909	0.006528	-0.04251	0.087	0.03065	0.03915	0.42108	-0.002481	-0.04453	0.09275	0.02729	0.07326	0.39913	0.00072	-0.04564	0.05281	0.0049	0.75154
	3-Hydroxybutyrate	0.48185	-0.009614	0.02663	-0.0732	-0.01427	0.37525	1.36791	-0.00643	0.20486	-0.10599	0.04855	0.0002	0.76308	-0.011863	0.03369	-0.11036	-0.01185	0.56325	1.0118	0.012423	0.10801	0.0924	0.06144	0	0.9868	-0.02954	0.11205	-0.04715	0.0107	0.43939	0.99775	0.014157	0.09669	0.09455	0.05255	0.00016	0.97912	0.011716	0.09227	0.10853	0.05189	0.0003	0.71643	0.00839	0.09074	0.02011	0.02633	0.07685
	Fumarate	0.3121	0.001004	-0.04001	0.00596	-0.01067	0.52655	0.46484	0.01258	0.0509	-0.0288	0.03288	0.0137	0.62231	0.010152	-0.0225	0.04351	-0.00562	0.81101	0.39716	0.013902	-0.00181	0.04211	0.01169	0.42367	0.45701	-0.005332	0.00163	-0.00449	0.00658	0.63862	0.31585	-0.011325	-0.00966	0.01933	-0.01174	0.49873	0.18513	0.000406	-0.00754	0.04955	0.00476	0.77508	0.28933	0.00765	-0.00337	0.04146	0.01785	0.23574
	2-Oxoisopentanoate	0.85169	-0.006648	-0.12844	0.10547	-0.01402	0.38209	0.31064	-0.00583	-0.01056	0.06228	0.00669	0.63937	1.01302	-0.012218	-0.15538	-0.01497	-0.02433	0.16888	0.8809	-0.011631	-0.1286	0.03591	-0.0142	0.32894	0.97149	-0.00444	-0.13422	0.04877	-0.0421	0.00112	1.04221	-0.010085	-0.13363	0.00114	-0.0208	0.17285	1.05566	-0.011667	-0.13124	-0.0002	-0.01175	0.47531	0.98072	0.02779	-0.12525	0.0631	0.01956	0.19147
	Hexanoate	0.46306	-0.003376	-0.04176	-0.04048	-0.02562	0.09365	0.94667	0.00558	0.13601	-0.0268	0.05075	0.0001	0.26492	-0.005571	-0.02532	-0.06084	-0.01873	0.29662	0.50105	0.011236	0.02821	0.06658	0.0346	0.01399	0.82046	0.012878	0.08369	0.06228	0.06112	0	0.44376	-0.014092	0.01512	0.02593	0.00323	0.82358	0.50755	-0.019329	0.00816	-0.00212	-0.02351	0.13128	0.76544	-0.02741	0.00428	-0.0404	-0.03422	0.01815
	Succinate	0.86543	0.00101	-0.08772	-0.04502	-0.03005	0.04887	0.91345	-0.01487	0.12398	-0.11657	0.0086	0.55795	0.77498	0.0109	-0.04503	-0.01388	-0.0007	0.96405	0.83392	-0.016152	0.02777	0.09352	0.00663	0.6666	0.98961	0.003605	0.08925	0.05204	0.03059	0.02025	0.53473	-0.006161	0.01711	0.0966	0.00425	0.80132	0.47123	-0.003465	0.01113	0.10349	-0.00061	0.96999	0.76854	0.00693	0.03028	0.12194	0.02959	0.045
	Isethionate	0.79361	-0.005222	-0.08172	-0.05329	-0.04118	0.00415	1.5546	0.02749	0.2034	-0.03253	0.07799	0	1.00583	-0.021447	-0.05557	-0.1032	-0.03913	0.01307	0.81318	-0.01535	0.03313	0.10828	0.02668	0.06239	1.34333	0.023914	0.12463	0.11829	0.08729	0	0.75002	0.001081	0.02823	0.14841	0.04682	0.00071	0.69916	0.005377	0.02106	0.15748	0.04309	0.00319	0.84495	0.00666	0.03753	0.14402	0.07012	0
	5-Oxoproline	0.99726	-0.010164	-0.10487	-0.0669	-0.0306	0.04483	0.89132	0.00138	0.13357	-0.0518	0.03	0.02328	0.65682	-0.013334	-0.0727	-0.10629	-0.02913	0.08539	0.80701	-0.024025	0.01339	0.10756	-0.00062	0.96926	1.16926	-0.023204	0.08828	0.09471	0.03225	0.01406	0.74479	-0.019145	0.00328	0.10767	0.00438	0.80132	0.71092	-0.021171	-0.00432	0.10148	-0.01285	0.44003	0.67948	-0.01272	0.0115	0.11637	0.02417	0.09408
	Citraconate	0.65655	0.017954	-0.02522	0.03608	0.02524	0.09365	0.25341	-0.0004	0.0372	-0.05021	0.00155	0.91712	0.89061	0.016313	-0.01053	0.07923	0.02149	0.22448	0.37221	0.01068	0.0055	0.05758	0.02735	0.05692	0.58946	-0.001039	0.01403	-0.00337	-0.01146	0.40531	0.14226	-0.003023	-0.00405	0.02673	0.00035	0.97652	0.0952	0.001384	-0.00683	0.02355	0.00022	0.98553	0.46872	-0.00889	-0.0083	-0.00609	-0.02068	0.16089
	Ketoleucine	1.20428	-0.002496	-0.17298	0.16619	-0.00213	0.94747	0.77001	-0.02004	-0.08298	0.0922	-0.02538	0.05754	1.3098	-0.015764	-0.20094	0.0574	-0.02184	0.22295	1.41433	-0.046154	-0.19044	0.04533	-0.02402	0.098	1.41153	-0.033215	-0.19413	0.08174	-0.09057	0	1.93906	-0.049203	-0.19925	-0.0303	-0.0546	9e-05	1.99166	-0.050721	-0.19715	-0.04932	-0.04653	0.00114	1.40855	-0.04023	-0.19553	0.02756	-0.03975	0.00525
	4-Acetylbutyrate	0.24775	-0.0054	-0.03509	0.01924	-0.00732	0.68328	0.52419	-0.00794	0.07206	-0.05472	-0.00687	0.63534	0.28614	0.003468	-0.02121	0.03904	-0.00498	0.81101	0.4501	0.012683	0.00949	0.06537	0.02286	0.1147	0.76094	-0.026282	0.03477	0.0157	-0.01023	0.45274	0.2017	-0.00534	-0.00194	0.03019	-0.0004	0.97652	0.39457	-0.015289	-0.00832	0.0015	-0.03155	0.03726	0.90603	-0.03387	-0.01459	-0.04804	-0.06954	0
	Heptanoate	0.358	0.004426	-0.02336	-0.02289	-0.0083	0.64915	0.91843	0.00635	0.13229	-0.02874	0.04298	0.00102	0.50467	0.009416	-0.00351	-0.00163	0.00284	0.88339	0.47542	0.001194	0.03498	0.05934	0.01907	0.18288	0.82659	-0.014551	0.08226	0.04449	0.02626	0.04404	0.37065	-0.007053	0.02468	0.03724	0.00267	0.8517	0.32894	-0.008817	0.01945	0.02511	-0.01479	0.3673	0.6425	-0.00981	0.01427	-0.0323	-0.03435	0.01815
	Glutarate	0.55921	-0.006832	-0.0562	-0.04191	-0.02776	0.07047	0.86387	-0.01089	0.12252	-0.08367	0.02947	0.02584	0.2002	-0.001591	-0.03083	-0.03821	-0.01018	0.62258	0.5941	-0.006816	0.03021	0.0801	0.01726	0.24104	0.76722	-0.018095	0.05451	0.00607	0.01194	0.39207	0.57995	-0.014056	0.01986	0.07058	0.00709	0.72053	0.56487	-0.014225	0.01641	0.07977	0.00088	0.96524	0.66001	-0.02821	0.0226	0.05182	-0.01384	0.37289
	Malate	0.94288	-0.005802	-0.12901	0.00413	-0.02595	0.09365	0.5601	-0.01308	0.06155	-0.08728	-0.00128	0.92504	0.7451	1.7e-05	-0.10267	-0.00545	-0.00762	0.73243	0.82189	-0.031496	-0.0426	0.06529	-0.0081	0.60334	0.94186	-0.006088	-0.01634	0.02466	-0.01402	0.31395	0.63452	-0.019429	-0.05055	0.05952	-0.00396	0.81111	0.56516	-0.014647	-0.05159	0.07764	0.0074	0.64064	0.56616	-0.00629	-0.03914	0.09722	0.0151	0.32619
	Threonate	0.36481	0.009063	0.03728	-0.04196	-0.01592	0.31162	1.12787	0.01338	0.16831	-0.10047	0.04377	0.00083	0.3739	-0.001364	0.04634	-0.06944	-0.02171	0.22295	1.9749	0.065763	0.13354	0.20661	0.09123	0	1.10764	0.029285	0.14445	0.0014	0.07637	0	2.22933	0.06936	0.11934	0.22655	0.09322	0	1.85249	0.054566	0.10761	0.21464	0.06279	1e-05	2.29845	0.08812	0.13911	0.24775	0.14797	0
	Ethanolamine phosphate	0.45832	0.013366	0.02373	0.03627	0.00039	0.9847	0.36237	-0.01185	0.02129	-0.02499	-0.00724	0.61964	0.19293	0.00387	0.02204	0.05759	0.00234	0.88339	0.78996	0.030304	0.0331	0.08488	0.03662	0.00876	0.33873	-0.012898	0.00841	-0.02722	-0.00998	0.46082	0.51202	0.014321	0.02481	0.0682	0.00536	0.78076	0.69506	0.021841	0.02565	0.09519	0.01179	0.47531	0.52554	0.01635	0.02899	0.0662	0.02127	0.15085
	Octanoate	0.32925	-0.000145	-0.01281	-0.0454	-0.02376	0.12256	1.17728	0.02823	0.13758	-0.02938	0.08197	0	0.39259	-0.007671	-0.00279	-0.07691	-0.02517	0.15524	0.50174	-0.012438	0.03749	0.00531	0.01458	0.32128	0.86011	0.024485	0.09183	0.04273	0.07322	0	0.28384	0.000745	0.03367	0.01216	0.01315	0.4523	0.26089	0.00374	0.03026	0.00799	0.0143	0.38688	0.61505	0.0232	0.02738	-0.03049	0.01088	0.49108
	2-Oxoglutarate	0.77581	0.006742	-0.07451	-0.02264	-0.02121	0.16928	1.01982	0.01403	0.1478	-0.07	0.04222	0.0012	0.51492	0.004337	-0.05111	-0.03779	-0.00527	0.81101	0.71893	0.017457	0.0145	0.06633	-0.00699	0.65147	0.76428	0.012861	0.06712	0.04844	0.04058	0.00166	0.46116	0.01091	0.00885	0.08643	0.01475	0.37654	0.4805	0.011554	0.00537	0.10023	0.01342	0.41464	0.55643	0.00768	0.0124	0.06775	0.00137	0.91894
	Pelargonate	0.59109	0.008999	-0.04477	-0.01623	-0.01539	0.3313	0.75918	-0.00536	0.11131	-0.05448	0.02051	0.12747	0.24794	-0.003791	-0.03635	-0.0661	-0.01845	0.29662	0.51226	0.012091	0.01713	0.04782	0.02157	0.13202	0.68187	0.010685	0.06517	0.04254	0.02999	0.02246	0.09423	-0.0007	0.00557	0.01472	0.0049	0.8006	0.2562	-0.009982	-0.00064	-0.01226	-0.02341	0.13128	0.73836	-0.00379	-0.00278	-0.03809	-0.05193	0.00012
	Terephthalate	0.62716	0.014396	-0.01994	-0.02619	0.00132	0.96609	0.72692	-0.00018	0.11017	-0.05208	0.03157	0.01699	0.19499	-0.00417	-0.01553	-0.08713	-0.01434	0.45705	0.56902	-0.013639	0.02849	-0.00074	-0.01297	0.37197	0.66231	-0.000756	0.07852	0.03153	0.04713	0.00025	0.48274	-0.014107	0.02756	0.01969	-0.00841	0.65857	0.33337	-0.004573	0.02661	0.03739	0.00894	0.58104	0.43302	-0.00326	0.03701	0.05014	0.02422	0.09408
	Urate	1.03296	-0.010163	-0.15811	0.11557	0.00659	0.70355	0.65533	-0.01526	-0.0489	0.11949	-0.00468	0.75309	1.22679	-0.019917	-0.17554	0.02352	-0.02276	0.20376	1.2676	-0.043197	-0.16698	0.03511	-0.01569	0.28733	1.02498	-0.029067	-0.1433	0.11715	-0.05108	7e-05	1.47137	-0.033592	-0.16637	0.01448	-0.00341	0.82033	1.58753	-0.038357	-0.16704	-0.01012	-0.00801	0.63323	1.11545	-0.02648	-0.16444	0.05152	-0.00438	0.75631
	Glycerophosphate	0.2027	-0.002648	-0.02699	0.03101	-0.00702	0.68328	0.21251	0.00412	-0.0266	0.03302	-0.01302	0.35452	0.23338	-0.003999	-0.0324	0.01697	-0.01028	0.62258	0.76966	0.036915	-0.02421	0.06919	0.02753	0.05613	0.53866	-0.01467	-0.05399	-0.01052	-0.03605	0.00568	0.29688	0.006032	-0.0332	0.02145	-0.01623	0.3207	0.26695	0.003651	-0.03291	0.02117	-0.01824	0.25891	0.32276	0.00989	-0.03024	0.03828	-0.01667	0.2707
	Decanoate	0.77787	-0.017591	-0.03131	-0.09671	-0.04595	0.00113	0.92598	0.01346	0.13228	-0.05617	0.05534	2e-05	0.47266	-0.009479	-0.00791	-0.11373	-0.0328	0.04618	0.53429	0.009473	0.05075	0.04541	0.0525	9e-05	0.71849	0.013086	0.08973	0.0215	0.06546	0	0.41376	0.001164	0.04241	0.03704	0.01567	0.33536	0.39343	-0.00689	0.03682	0.02172	-0.00771	0.63323	0.54712	-0.01493	0.03626	-0.01647	-0.0273	0.0642
	trans-Aconitate	0.78669	0.004956	-0.09959	0.02942	-0.01236	0.44974	0.49921	0.00523	0.07207	-0.02132	0.0122	0.38907	0.63011	0.001691	-0.08066	0.02417	-0.00287	0.88339	0.66052	0.015487	-0.03586	0.08037	0.03817	0.00589	0.74629	0.025215	0.0159	0.08935	0.02848	0.03007	0.3978	-0.002652	-0.04121	0.08466	0.03366	0.02096	0.41748	-0.002859	-0.04432	0.09083	0.02767	0.07195	0.57814	0.01165	-0.03208	0.1076	0.03646	0.01144
	cis-Aconitate	1.07983	-0.008541	-0.13386	-0.03264	-0.03997	0.00558	1.01404	-0.01238	0.14359	-0.08942	0.02031	0.13003	0.69312	-0.008497	-0.10616	-0.07821	-0.03489	0.0318	0.76002	0.007494	-0.01069	0.12347	0.0203	0.15862	0.86133	0.002956	0.03565	0.05794	0.01746	0.19977	0.53252	0.00616	-0.0212	0.12994	0.0217	0.15587	0.65034	0.01279	-0.0241	0.15858	0.02859	0.0631	0.78053	0.01668	-0.00883	0.15005	0.03051	0.04049
	N-Acetylaspartate	0.90823	-0.01577	-0.05756	-0.10656	-0.04165	0.00386	1.14108	0.01056	0.16981	-0.07275	0.054	4e-05	0.26565	-0.005688	-0.02052	-0.10818	-0.02092	0.24081	0.73777	0.007219	0.05568	0.06838	0.01918	0.18287	1.10504	0.015784	0.12601	0.06415	0.0683	0	0.70212	0.009198	0.05125	0.10213	0.02846	0.05287	0.85454	0.0216	0.04735	0.12665	0.04188	0.00359	0.72124	0.00016	0.05787	0.09072	0.0282	0.05822
	Hippurate	0.35599	-0.000275	-0.00767	-0.05476	-0.0219	0.16136	0.59883	0.01568	0.06795	-0.04016	0.02626	0.04869	0.1584	-0.002072	0.01054	-0.04926	-0.01067	0.60784	1.26555	0.053927	0.06141	0.13043	0.07509	0	0.57411	0.016881	0.06506	0.00724	0.02743	0.03663	1.2857	0.04144	0.05421	0.14181	0.07089	0	1.07326	0.032566	0.04823	0.14297	0.0574	6e-05	1.13549	0.04704	0.0614	0.13203	0.08961	0
	Homovanillate	0.7519	-0.005174	-0.11282	0.03892	-0.02361	0.12292	0.228	0.00234	0.02803	0.00818	-0.0016	0.91712	0.62156	-0.004792	-0.09561	0.04287	-0.01813	0.3024	0.59619	-0.009471	-0.06463	0.06715	-0.00039	0.97442	0.72654	0.02733	-0.03223	0.07845	0.00353	0.79475	0.55674	-0.009537	-0.06979	0.06021	-0.00795	0.67335	0.60899	-0.012232	-0.07056	0.06885	-0.01071	0.50869	0.66489	-0.02945	-0.06483	0.07183	-0.01112	0.48707
	Azelate	0.36368	0.006634	-0.02926	0.00443	-0.00113	0.96609	0.28323	-0.00679	0.03094	-0.02224	-0.00789	0.58717	0.21076	-0.00403	-0.02631	-0.02071	-0.01213	0.56325	0.47367	0.022098	0.00296	0.0613	0.02898	0.04554	0.57258	-0.021112	-0.00055	-0.00785	-0.02204	0.09532	0.43379	-0.016468	-0.01061	-0.00032	-0.02147	0.15869	0.51676	-0.020003	-0.01291	-0.01219	-0.03704	0.01297	0.45034	-0.02485	-0.01117	-0.00469	-0.02817	0.05822
	Isocitrate	0.6151	-0.009311	-0.09383	0.05579	-0.01924	0.20627	0.90427	-0.03209	-0.02693	-0.03192	-0.0307	0.02014	0.59822	-0.008084	-0.09044	0.03786	-0.01915	0.29117	0.49621	0.005997	-0.06129	0.08436	0.00638	0.6666	0.98833	-0.018679	-0.08554	-0.00259	-0.03392	0.00952	0.51746	-0.0054	-0.0692	0.05978	-0.00646	0.75099	0.56278	0.007436	-0.06569	0.09581	0.01512	0.35674	0.56136	-3e-05	-0.05686	0.1114	0.01651	0.2707
	Citrate	0.94951	0.001808	-0.04014	-0.12346	-0.02053	0.17202	1.22378	0.01047	0.18761	-0.12819	0.04292	0.00102	0.94393	-0.018929	-0.01579	-0.19922	-0.03442	0.03297	1.46899	0.066462	0.09392	0.12223	0.06923	0	1.25328	0.036715	0.14095	0.02142	0.06427	0	1.32921	0.03742	0.08368	0.14301	0.05843	2e-05	1.18675	0.032375	0.07516	0.14369	0.04779	0.00093	1.21166	0.05225	0.09057	0.12054	0.06074	0
	Quinate	0.34179	0.0066	-0.00408	-0.03235	-0.00143	0.96609	0.96318	-0.03348	-0.00956	-0.08111	-0.04412	0.00076	0.0727	-0.00049	0.00791	-0.03221	-0.00547	0.81101	0.58198	0.024417	0.03549	0.05889	0.02959	0.04078	1.38405	-0.065751	0.01357	-0.05957	-0.04362	0.00072	0.57107	0.015546	0.03282	0.07049	0.0288	0.05287	0.72386	0.023098	0.03145	0.08847	0.03283	0.03137	0.38805	0.00475	0.03382	0.04843	0.01716	0.25802
	Glucuronate	0.66412	-0.017442	-0.08279	0.01629	-0.0495	0.00045	1.42666	0.04112	0.10427	0.0878	0.13352	0	0.51668	-0.008386	-0.07394	0.00416	-0.04327	0.00602	0.56663	-0.025876	-0.04081	0.07866	0.0033	0.83751	0.71821	0.030495	-0.00608	0.09364	0.05042	8e-05	0.47631	0.007389	-0.04153	0.10354	0.05225	0.00016	0.54434	0.010284	-0.04214	0.12382	0.04747	0.00093	0.74636	0.02347	-0.032	0.13352	0.07259	0
	Cysteine S-sulfate	0.68778	0.018837	-0.0257	0.05008	0.00566	0.74993	0.68283	0.01757	0.06897	0.01223	0.0596	0	0.66923	0.011275	-0.02023	0.07049	0.00178	0.91126	0.36719	-0.004903	-0.00155	0.07244	0.0156	0.28733	0.74573	0.036633	0.01823	0.04774	0.05922	0	0.41408	0.011725	-0.00692	0.07684	0.04207	0.00245	0.60935	0.019525	-0.00647	0.1054	0.05293	0.00025	0.41547	0.01149	-0.00212	0.07913	0.03024	0.04158
	Galactarate	1.11875	0.036131	0.07851	-9e-05	0.0189	0.21423	0.95128	-0.01064	0.1384	-0.10795	0.01566	0.25916	0.82108	0.017148	0.08164	0.01066	0.01223	0.56325	2.1395	0.076673	0.14405	0.20194	0.09043	0	1.05794	-0.027856	0.13262	-0.03867	0.02667	0.04217	2.06311	0.062321	0.1266	0.19516	0.06927	0	1.51182	0.0369	0.11421	0.16896	0.0229	0.14082	1.9543	0.0748	0.1388	0.18801	0.10796	0
	3-Indoxyl sulfate	0.40341	0.007036	-0.03852	0.02406	-0.00257	0.93351	0.39218	-0.00385	0.04052	0.02395	0.00886	0.54912	0.70307	0.010535	-0.03491	0.01445	0.00423	0.84971	0.30833	0.009511	-0.01567	0.05691	0.00602	0.68195	0.48436	-0.019657	0.00379	0.04063	0.00916	0.49387	0.29192	0.000422	-0.01538	0.07253	0.01198	0.49873	0.30468	0.003455	-0.01728	0.07955	0.0098	0.53475	0.45539	-0.0002	-0.00848	0.09042	0.03461	0.01793
a Spearman’s partial correlation coefficient between food consumption and metabolite concentration
b Data of male drinkers were used in the analysis.
[truncated: 18 more columns]
