# Supplementary material for: Charged metabolite biomarkers of food intake assessed via plasma metabolomics in a population-based observational study in Japan
Source: PLoS One. 2021 Feb 10;16(2):e0246456. doi: 10.1371/journal.pone.0246456 (PMC7875413; doi:10.1371/journal.pone.0246456)
Supplement: S6 Table — (XLSX) [file pone.0246456.s009.xlsx]

## Sheet: S6 Table
S6 Table. Statistic summary of estimated food intakes in the original data
Food group	Food item	Estimated food intake [g/d]
		All							Male							Male
		n = 7,012							n = 3,198							n = 3,814
		Mean	SD	Lower 95%CI	Upper 95%CI	Median	Q1	Q3	Mean	SD	Lower 95%CI	Upper 95%CI	Median	Q1	Q3	Mean	SD	Lower 95%CI	Upper 95%CI	Median	Q1	Q3
Rice		393.755	177.103	389.609	397.902	390	277.5	460	485.378	195.138	478.612	492.144	480	370	600	316.891	113.084	313.3	320.482	315	232.5	420
Other grains/potatoes		128.806	55.5725	127.505	130.108	115.5	88.25	155.5	131.091	60.7275	128.986	133.197	114	86.75	159.75	126.89	50.7753	125.277	128.502	117	89	153.625
	Bread	35.3722	36.753	34.5117	36.2327	21	12	45.5	33.1082	38.9983	31.7561	34.4603	12	12	40	37.2715	34.6489	36.1712	38.3718	21	10.5	52.5
	Noodles	47.959	31.9891	47.21	48.708	37.5	29	56.25	53.5351	36.2906	52.2768	54.7933	43.5	29	65.25	43.2811	27.0037	42.4236	44.1385	37.5	25	50
	Soba	27.8913	14.7175	27.5467	28.2359	21.75	18.75	31.25	30.5216	16.2004	29.9599	31.0833	21.75	21.75	36.25	25.6846	12.9432	25.2736	26.0957	18.75	18.75	25
	Potatoes	17.5914	15.2151	17.2351	17.9478	11	5.5	27.5	13.9306	12.154	13.5092	14.3521	11	5.5	11	20.6633	16.7681	20.1306	21.1959	11	11	27.5
Confectionery		20.9828	18.2836	20.5547	21.411	14	10.5	27	17.604	14.558	17.0991	18.1089	14	10.5	21	23.8164	20.4786	23.166	24.4668	13.5	13.5	27
	Cake	9.4398	9.04598	9.22789	9.65172	7	7	7	8.19699	7.27859	7.94444	8.44955	7	3.5	7	10.4816	10.1811	10.1582	10.805	7	7	14
	Japanese traditional sweets	11.5712	12.7069	11.2734	11.8691	7	6.5	13	9.44132	10.1163	9.08997	9.79268	7	3.5	14	13.3543	14.2836	12.9004	13.8082	6.5	6.5	13
Oil		13.6064	7.8697	13.4221	13.7906	11.7	7.65	17.85	12.3916	7.36459	12.1362	12.6469	10.65	7	15.8	14.6256	8.1318	14.3673	14.8838	13.3	8.8	18.5
	Butter	1.11438	1.82231	1.07167	1.15708	0.35	0.35	0.7	0.887676	1.556	0.833651	0.941702	0.35	0.35	0.7	1.30423	1.99899	1.24072	1.36774	0.35	0.35	1.4
	Margarine	0.45655	0.633747	0.441685	0.471415	0.3	0.3	0.3	0.451976	0.62424	0.430299	0.473654	0.3	0.3	0.3	0.46039	0.641677	0.439973	0.480806	0.3	0.3	0.3
	Mayonnaise	2.94994	2.72103	2.88619	3.01369	2	1	5	2.83312	2.676	2.74029	2.92596	2	1	5	3.04794	2.75478	2.9604	3.13547	2	1	5
	Oil for deep fried	4.37086	3.45424	4.28995	4.45177	3	3	7.5	4.44507	3.42283	4.32634	4.5638	3	3	7.5	4.30861	3.4796	4.19807	4.41915	3	1.5	7.5
	Oil for deep stir fried	4.73332	3.66908	4.64735	4.81929	5	2	5	3.79483	2.78876	3.69802	3.89164	2	2	5	5.5193	4.1074	5.38882	5.64978	5	2	8
Meat		40.8421	24.66	40.2647	41.4195	35.25	25.5	50.5	39.3034	24.263	38.4622	40.1446	30.5	23.25	48.5	42.133	24.9182	41.3417	42.9243	38.75	25.75	52
	Beef/pork	12.5942	11.1659	12.3325	12.856	11	5.5	11	12.1708	10.8121	11.7952	12.5464	11	5.5	11	12.9484	11.4428	12.5848	13.312	11	5.5	11
	Chicken	20.2872	14.9866	19.936	20.6384	12	11	27.5	19.3037	14.3638	18.8054	19.802	12	12	30	21.113	15.4438	20.622	21.6039	11	11	27.5
	Liver	2.53535	2.05201	2.48723	2.58347	1.75	1.75	3.5	2.72424	2.13442	2.65006	2.79842	1.75	1.75	3.5	2.37733	1.96683	2.31482	2.43985	1.75	1.75	1.75
	Ham/sausage	5.50014	5.28359	5.37642	5.62387	4	2	10	5.19268	4.92526	5.02189	5.36347	4	2	4	5.75807	5.55396	5.58168	5.93446	4	2	10
Fish/seafood		62.1192	35.5541	61.2867	62.9517	54.5	37.75	76.75	62.0775	37.4313	60.7795	63.3755	54.5	34.5	77.25	62.1541	33.9046	61.0775	63.2308	54.5	42.75	76.5
	Fish	36.3323	26.8691	35.7028	36.9618	30	14	48	36.3125	28.0149	35.3403	37.2847	35	14	56	36.3489	25.8734	35.527	37.1708	30	12	48
	Small fish	3.42736	4.40871	3.32411	3.5306	2	1.5	3	3.70066	4.87107	3.53174	3.86957	2	2	4	3.19803	3.96566	3.07207	3.32399	1.5	1.5	3
	Canned tuna	2.62559	2.42698	2.56867	2.68251	2.5	1.25	2.5	2.5279	2.45592	2.44252	2.61328	2.5	1.25	2.5	2.70724	2.3998	2.63097	2.7835	2.5	1.25	2.5
	Squid/shrimp/crab/octopus	6.28812	5.91981	6.14933	6.4269	4	3.5	7	6.9307	6.44886	6.70679	7.15461	4	4	8	5.74928	5.37864	5.57828	5.92028	3.5	3.5	7
	Shellfish	3.9605	3.57404	3.87668	4.04432	3	3	3	4.06336	3.85079	3.92964	4.19708	3	3	6	3.87418	3.32213	3.7685	3.97985	3	3	3
	Fish roe	2.61144	2.79941	2.54581	2.67708	2	1	2	2.77123	3.20075	2.66013	2.88233	2	2	4	2.47723	2.40347	2.40078	2.55368	2	1	2
	Processed fish food	6.98321	6.78491	6.82407	7.14236	3.5	3.5	7	5.893	5.72394	5.6942	6.0918	3.5	3.5	7	7.89804	7.43964	7.66136	8.13472	7	3.5	7
Eggs		18.8047	14.9346	18.455	19.1545	20	8	20	18.3041	14.9927	17.7841	18.8241	20	8	20	19.2247	14.8747	18.7522	19.6971	20	8	20
Dairy products		122.004	105.948	119.523	124.485	107.75	35.5	175	98.7243	95.7437	95.4037	102.045	82	21	165	141.527	110.083	138.031	145.023	127.5	51	204
	Milk	82.4283	87.223	80.3846	84.4721	32	15.5	155	70.9618	81.1567	68.1444	73.7791	32	8	128	92.0315	90.9003	89.1438	94.9192	77.5	15.5	155
	Yogurt	39.749	45.0198	38.6937	40.8044	20	5	80	27.9483	38.4472	26.6136	29.283	10	5	20	49.6476	47.6719	48.132	51.1633	20	10	100
Soy products		112.129	63.6157	110.64	113.619	99	66.5	148	110.967	62.4421	108.802	113.132	97	65.1	148	113.104	64.5758	111.054	115.155	102	67	148
	Miso	18.5085	12.6005	18.2132	18.8037	15	7.5	30	19.7084	13.2855	19.2474	20.1695	15	12	30	17.5024	11.9049	17.1241	17.8806	15	7.5	30
	Tofu	52.9974	34.5134	52.1893	53.8054	40	29	70	52.3619	33.1717	51.2118	53.5121	40	29	70	53.5304	35.5955	52.4001	54.6608	40	29	70
	Fermented soy food/soy beans	14.275	13.3626	13.9619	14.588	6	6	24	13.2289	12.4287	12.7977	13.6602	6	6	15	15.152	14.0397	14.706	15.5981	15	6	24
	Fried soy product	26.3959	18.2657	25.9683	26.8236	21	14	32	25.7257	17.9117	25.1046	26.3467	21	14	28	26.9582	18.5412	26.3694	27.547	24	13.5	32
Carotenoid-rich vegetables		78.4933	56.0613	77.1805	79.806	65	38.125	99.5	62.4998	45.8757	60.909	64.0907	48	31.5	78	91.9099	60.1662	89.9991	93.8208	78	50.75	115.5
	Pumpkin	12.3323	12.4304	12.041	12.6236	7	7	14	10.3969	9.95351	10.0514	10.7424	7	7	14	13.9549	13.9736	13.5109	14.399	7	7	14
	Carrot	8.40862	7.34155	8.23644	8.58079	4	4	10	5.74639	5.0704	5.57026	5.92252	4	2	10	10.6401	8.16191	10.3805	10.8996	10	4	16
	Broccoli	10.4658	10.6946	10.215	10.7166	8	4	9	8.35959	8.79422	8.05415	8.66502	8	4	8	12.2323	11.7738	11.8578	12.6068	9	4.5	9
	Green leafy vegetables	29.7331	27.6244	29.0861	30.3801	25	10	40	24.2107	24.5852	23.3581	25.0634	10	10	25	34.3655	29.1435	33.4398	35.2912	25	10	40
	Other carotenoid-rich vegetables	17.6479	17.3556	17.2414	18.0544	8	8	20	13.8679	13.4784	13.4004	14.3355	8	8	20	20.8186	19.4815	20.1997	21.4375	20	8	32
Other vegetables		78.2737	51.7298	77.0624	79.4851	68.5	41	100.5	60.8004	40.1895	59.4067	62.194	51	32.5	77.25	92.9319	55.6363	91.165	94.6989	82	55	115
	Cabbage	17.174	14.6382	16.831	17.5169	17.5	7	20	13.4674	11.4244	13.0711	13.8638	7	7	17.5	20.2837	16.2296	19.768	20.7994	20	8	32
	Japanese radish	16.5769	14.9586	16.2264	16.9274	9	8	22.5	13.2655	11.8894	12.853	13.678	8	8	20	19.3565	16.6147	18.8284	19.8846	9	9	22.5
	Dried radish	1.52524	1.97851	1.47889	1.57159	1	0.75	1.5	1.68339	2.15584	1.6086	1.75818	1.5	0.75	1.5	1.39259	1.80611	1.33521	1.44998	1	1	1
	Burdock	3.24511	3.20088	3.17012	3.3201	2	2	4	3.01002	2.68336	2.91691	3.10313	2	2	4	3.44223	3.566	3.32893	3.55552	2	2	4
	Other light vegetables	30.7172	25.7733	30.1136	31.3209	25	10	40	23.0616	19.938	22.3701	23.7531	25	10	25	37.1391	28.2444	36.242	38.0362	25	25	50
	Mushroom	9.09093	7.94357	8.90488	9.27699	10	4	10	6.352	5.85877	6.14881	6.5552	4	2	10	11.3891	8.69948	11.1127	11.6654	10	4	16
Seaweed		1.84769	1.75032	1.8066	1.88879	1	0.5	2.5	1.55769	1.50846	1.50525	1.61013	1	0.5	2.5	2.0911	1.89632	2.0307	2.15149	1	1	2.5
Fruits		54.5121	52.3248	53.2866	55.7375	34	17	85	41.0285	39.3835	39.6626	42.3944	26	17	58	65.8227	58.7674	63.9561	67.6893	49	25	89
	Mandarin/orange/grapefruit	26.219	30.2131	25.5112	26.9269	18	9	45	20.2852	22.8745	19.4916	21.0788	9	9	18	31.1974	34.4321	30.1033	32.2915	18	9	45
	Other fruits	28.3522	30.1449	27.6457	29.0587	16	8	40	20.782	23.1319	19.9792	21.5847	16	8	16	34.7045	33.6749	33.6341	35.775	16	8	64
Seeds		3.0086	4.13927	2.91146	3.10574	2	1	2	2.88054	3.61951	2.75471	3.00637	2	1	2	3.11591	4.5268	2.97186	3.25996	2	1	2
Green tea		230.125	211.481	225.167	235.082	200	40	400	219.876	215.811	212.383	227.369	176	44	440	238.717	207.419	232.124	245.311	200	40	400
Coffee		146.354	102.269	143.958	148.75	100	80	200	134.403	101.978	130.865	137.942	100	50	200	156.378	101.446	153.154	159.601	100	80	200
Alcohol		106.304	167.721	102.377	110.231	8.33333	0.1	168.8	198.873	199.475	191.957	205.789	159.429	14.2857	318.133	28.645	71.6436	26.37	30.92	0.1	0.1	13.3333
