# Supplementary material for: Charged metabolite biomarkers of food intake assessed via plasma metabolomics in a population-based observational study in Japan
Source: PLoS One. 2021 Feb 10;16(2):e0246456. doi: 10.1371/journal.pone.0246456 (PMC7875413; doi:10.1371/journal.pone.0246456)
Supplement: S7 Table — (XLSX) [file pone.0246456.s010.xlsx]

## Sheet: S7 Table
S7 Table. Statistic summary of metabolite concentrations in the original data
Metabolites		Concentration [µmol/L]
		All							Male							Female
		n = 7,010							n = 3,198							n = 3,812
		Mean	SD	Lower 95%CI	Upper 95%CI	Median	Q1	Q3	Mean	SD	Lower 95%CI	Upper 95%CI	Median	Q1	Q3	Mean	SD	Lower 95%CI	Upper 95%CI	Median	Q1	Q3
Cations	Glycine	235.213	68.985	233.597	236.828	220.293	189.272	262.661	214.694	47.3558	213.052	216.335	208.185	182.267	239.553	252.427	78.8758	249.922	254.931	232.669	196.761	291.099
	Trimethylamine-N-oxide	7.25631	10.1814	7.01793	7.49469	3.81327	2.33144	7.73959	7.81094	11.0503	7.42781	8.19407	4.01748	2.38264	8.37783	6.79102	9.36682	6.49357	7.08846	3.64678	2.2974	7.20705
	beta-Alanine	2.5623	0.915334	2.54087	2.58373	2.44212	1.95737	3.05195	2.90994	0.905115	2.87856	2.94132	2.79598	2.29468	3.43754	2.27065	0.816802	2.24471	2.29659	2.1794	1.77713	2.68363
	Alanine	352.45	86.1639	350.432	354.467	342.216	289.434	407.249	386.08	86.7547	383.073	389.088	380.937	323.494	441.783	324.236	74.8005	321.86	326.611	316.485	271.587	369.155
	Sarcosine	2.684	1.42331	2.65068	2.71733	2.6198	1.97552	3.37539	2.96137	1.45868	2.9108	3.01195	2.86176	2.21477	3.68639	2.45131	1.34986	2.40845	2.49417	2.43616	1.78582	3.08665
	3-Aminoisobutyrate	2.07561	1.29602	2.04527	2.10596	1.86701	1.07449	2.9132	2.14051	1.37849	2.09271	2.1883	1.86494	1.04958	3.07252	2.02117	1.22007	1.98242	2.05991	1.86909	1.09619	2.80273
	2-Aminobutyrate	22.0255	6.63003	21.8703	22.1807	21.0421	17.3956	25.6579	23.04	7.15489	22.792	23.2881	21.8984	18.1648	26.7297	21.1744	6.02585	20.983	21.3657	20.3801	16.9249	24.6512
	N,N-Dimethylglycine	4.99098	7.52939	4.8147	5.16727	4.41048	3.60499	5.4735	5.68236	10.9412	5.30301	6.06171	4.86244	4.05364	5.91276	4.41097	1.76155	4.35503	4.4669	4.06599	3.3319	5.03111
	Choline	15.1831	3.53973	15.1002	15.266	14.8336	12.6227	17.2727	16.7406	3.58005	16.6165	16.8648	16.476	14.2598	18.8402	13.8764	2.92379	13.7836	13.9693	13.6321	11.7645	15.6476
	Serine	118.058	23.0207	117.519	118.597	115.86	102.298	131.32	114.538	21.3212	113.799	115.277	112.848	100.262	126.968	121.01	23.9623	120.249	121.771	118.528	104.334	134.893
	Creatinine	61.6494	13.8552	61.325	61.9738	59.8932	51.7507	70.0092	71.1243	12.3141	70.6974	71.5513	70.1591	62.7106	77.7645	53.7007	9.34418	53.4039	53.9974	53.0136	47.6471	58.9754
	Proline	134.909	44.0651	133.878	135.941	127.408	105.113	155.151	153.342	45.1234	151.777	154.906	145.415	123.219	174.795	119.446	36.5895	118.284	120.608	113.211	96.1194	135.333
	Guanidinoacetate	2.78217	0.765673	2.76424	2.8001	2.70436	2.24033	3.26508	3.22249	0.719518	3.19754	3.24744	3.19173	2.73416	3.66262	2.41277	0.587131	2.39412	2.43141	2.37264	2.03412	2.76091
	Valine	217.861	40.7557	216.907	218.815	213.798	188.742	243.886	239.273	38.6232	237.934	240.612	237.218	212.176	263.325	199.898	33.1053	198.846	200.949	196.952	176.487	220.345
	Betaine	55.3419	15.9778	54.9678	55.716	53.1379	44.6372	63.5963	60.665	16.9238	60.0782	61.2518	58.3776	49.7195	68.8134	50.8763	13.6208	50.4438	51.3088	49.1016	41.7534	57.8345
	Threonine	133.092	29.8533	132.393	133.791	129.469	112.924	149.299	141.104	30.6203	140.042	142.165	137.069	120.439	156.32	126.371	27.4501	125.5	127.243	122.964	106.874	142.113
	Taurine	74.1904	19.8268	73.7262	74.6546	71.6192	62.188	83.1598	72.1533	17.2548	71.555	72.7515	69.7156	60.8907	80.5136	75.8994	21.6057	75.2134	76.5855	73.3487	63.4593	85.0903
	Pipecolate	1.61831	2.07094	1.56983	1.6668	1.28059	0.975991	1.75907	2.01784	2.7541	1.92235	2.11332	1.56917	1.20123	2.1613	1.28315	1.13067	1.24724	1.31905	1.10184	0.865248	1.41745
	Hydroxyproline	9.19764	3.44276	9.11704	9.27825	8.43811	6.93773	10.6748	10.2918	3.74346	10.162	10.4216	9.52865	7.75565	11.8417	8.27969	2.86277	8.18878	8.3706	7.6884	6.41488	9.47625
	Creatine	38.2539	15.9197	37.8812	38.6266	36.9653	25.832	48.7719	32.2896	15.0282	31.7685	32.8106	29.9206	20.7662	40.8945	43.2575	14.8913	42.7847	43.7304	42.6956	32.3446	52.8576
	Isoleucine	58.4042	14.6595	58.0609	58.7474	55.8756	47.7426	66.868	67.2115	14.468	66.7098	67.7131	65.6475	56.9472	75.9395	51.0155	9.99693	50.698	51.3329	49.8225	44.2622	56.4929
	Leucine	115.358	24.5801	114.783	115.934	112.506	97.4082	130.567	131.205	22.5433	130.423	131.987	129.054	115.827	145.271	102.064	17.244	101.517	102.612	100.768	90.0184	112.106
	Asparagine	47.7291	7.82375	47.5459	47.9123	46.8646	42.5134	52.2511	49.8745	7.75066	49.6057	50.1432	49.1076	44.6248	54.1309	45.9293	7.42156	45.6936	46.1649	45.0922	41.0528	49.9343
	Ornithine	37.88	9.0189	37.6688	38.0912	37.0423	32.0535	42.7093	39.6842	8.6808	39.3832	39.9852	38.6369	33.6383	44.4891	36.3664	9.01991	36.08	36.6528	35.5543	30.7538	41.1958
	Aspartate	3.87758	2.97899	3.80783	3.94733	3.32861	2.62889	4.29307	4.07474	2.43064	3.99047	4.15902	3.53039	2.88025	4.47598	3.71217	3.36232	3.6054	3.81894	3.12939	2.43847	4.07167
	Hypoxanthine	0.720644	0.85327	0.700666	0.740622	0.152979	0.152979	1.272	0.7806	0.927692	0.748436	0.812765	0.152979	0.152979	1.36776	0.670346	0.782001	0.645513	0.695178	0.152979	0.152979	1.18628
	1-Methylnicotinamide	0.466626	0.319529	0.459144	0.474107	0.482592	0.189209	0.662236	0.49478	0.34016	0.482986	0.506574	0.503314	0.213984	0.705422	0.443006	0.299141	0.433507	0.452505	0.467975	0.142786	0.627455
	Trigonelline	0.469966	0.706078	0.453434	0.486497	0.0238922	0.0238922	0.733	0.469335	0.721402	0.444323	0.494347	0.0238922	0.0238922	0.727043	0.470495	0.693056	0.448487	0.492503	0.0238922	0.0238922	0.735872
	Proline betaine	3.43397	4.32549	3.3327	3.53525	1.8153	1.03114	4.00028	3.0151	3.95069	2.87813	3.15208	1.66152	1.02392	3.29266	3.78538	4.58762	3.6397	3.93106	2.01664	1.04047	4.69458
	gamma-Butyrobetaine	1.38189	0.364575	1.37335	1.39043	1.3479	1.12664	1.59938	1.54738	0.371372	1.53451	1.56026	1.52232	1.29098	1.77668	1.24306	0.294093	1.23372	1.25239	1.21868	1.03218	1.4264
	Glutamine	619.748	78.9661	617.899	621.597	617.295	568.494	668.817	626.863	81.543	624.036	629.69	623.576	573.688	675.821	613.779	76.2378	611.358	616.2	611.442	565.381	662.988
	Lysine	185.607	33.0443	184.833	186.381	184.033	163.633	205.963	197.374	32.7652	196.238	198.51	195.579	176.172	217.616	175.735	29.8992	174.786	176.685	174.962	156.006	194.819
	Glutaminate	35.7847	17.5016	35.3749	36.1944	32.1103	22.9716	44.4804	42.9994	18.7303	42.3499	43.6488	39.6176	29.4691	52.1253	29.732	13.7374	29.2958	30.1683	26.917	19.737	36.6452
	Metionine	20.933	6.07097	20.7908	21.0751	20.8417	17.1592	24.7183	22.9948	6.34495	22.7748	23.2148	23.071	19.1391	26.9338	19.2033	5.23953	19.0369	19.3696	19.2618	16.106	22.4674
	Triethanolamine	1.1468	1.69307	1.10716	1.18644	0.728537	0.05028	1.57737	1.08333	1.56588	1.02904	1.13762	0.679646	0.05028	1.48545	1.20004	1.7913	1.14316	1.25693	0.768826	0.05028	1.66114
	Histidine	77.1909	15.0233	76.8391	77.5426	76.3879	69.9111	83.2988	81.1471	14.6903	80.6378	81.6565	80.6193	74.0288	87.4613	73.8719	14.4881	73.4118	74.3319	73.1735	67.5827	79.4082
	alpha-Aminoadipate	0.99868	1.13879	0.972017	1.02534	0.978585	0.7517	1.22295	1.14929	1.34965	1.10249	1.19608	1.11478	0.901349	1.37334	0.872331	0.906647	0.843541	0.901121	0.869124	0.671299	1.07314
	Carnitine	63.7264	11.9718	63.4461	64.0067	62.9772	55.9421	70.3451	67.6543	12.0453	67.2367	68.0719	66.6583	59.9201	74.3313	60.4311	10.8661	60.086	60.7761	60.1304	53.27	66.8635
	Phenylalanine	54.7544	9.0013	54.5436	54.9651	53.6553	48.5669	59.6837	58.4436	8.7698	58.1395	58.7476	57.6879	52.5721	63.1592	51.6594	7.96828	51.4064	51.9124	50.8242	46.3915	55.8739
	3-Methylhistidine	7.00059	4.94548	6.8848	7.11638	5.41005	3.91875	8.32943	7.7456	5.11397	7.56829	7.92291	6.09672	4.4752	9.10429	6.37558	4.71019	6.22601	6.52515	4.84161	3.549	7.5221
	Arginine	85.7495	16.2085	85.37	86.129	85.0933	74.6483	95.6614	90.3558	15.7758	89.8089	90.9028	89.2714	79.1281	100.294	81.8852	15.5451	81.3915	82.3788	81.2094	71.0973	91.4945
	Guanidinosuccinate	0.319355	0.284124	0.312702	0.326007	0.31996	0.036439	0.511836	0.263885	0.24914	0.255247	0.272523	0.243242	0.036439	0.445664	0.36589	0.302737	0.356277	0.375503	0.372633	0.036439	0.567207
	Indole-3-acetate	4.59206	3.37817	4.51297	4.67116	3.81662	2.49734	6.10811	4.73034	3.43197	4.61135	4.84933	3.88788	2.61639	6.27407	4.47606	3.32838	4.37037	4.58175	3.75837	2.4046	5.95793
	Citrulline	41.561	9.69795	41.3339	41.788	40.5862	35.3403	46.4375	42.3725	10.4917	42.0087	42.7363	41.1571	35.6565	47.4388	40.8802	8.92269	40.5968	41.1635	40.1944	35.0742	45.6336
	Tyrosine	62.2241	12.0321	61.9424	62.5058	61.0584	53.7723	69.2589	67.0871	11.8232	66.6772	67.497	66.0638	58.8995	74.0086	58.1443	10.6065	57.8075	58.4811	57.2359	50.8873	64.3241
	Symmetric Dimethylarginine	0.503097	0.243575	0.497394	0.5088	0.5356	0.405253	0.651493	0.538004	0.245042	0.529509	0.5465	0.563746	0.447446	0.687396	0.473812	0.238459	0.46624	0.481384	0.509255	0.369854	0.623002
	Asymmetric Dimethylarginine	0.458747	0.220704	0.453579	0.463914	0.49243	0.37979	0.596006	0.473769	0.217106	0.466241	0.481296	0.501364	0.394432	0.605792	0.446144	0.222927	0.439065	0.453224	0.484114	0.360551	0.585855
	o-Acetylcarnitine	1.63206	1.48815	1.59722	1.6669	1.25072	0.678091	2.14045	1.91164	1.64881	1.85447	1.96881	1.48987	0.829193	2.51192	1.39751	1.29296	1.35645	1.43857	1.06665	0.574661	1.85472
	Tryptophan	50.0927	9.09603	49.8797	50.3057	49.5385	43.949	55.674	54.64	8.70411	54.3382	54.9417	54.0557	49.0692	59.4844	46.2779	7.53017	46.0388	46.517	45.9259	41.2999	50.8577
	Kynurenine	1.59422	0.54839	1.58138	1.60706	1.59473	1.32256	1.91086	1.70672	0.534618	1.68818	1.72525	1.69379	1.42106	2.01317	1.49984	0.542028	1.48263	1.51705	1.5107	1.24617	1.80365
	Cysteineglutathione disulfide	1.48434	0.815539	1.46525	1.50344	1.42596	1.03871	1.86903	1.38845	0.883576	1.35781	1.41908	1.30596	0.890369	1.78732	1.56479	0.744386	1.54115	1.58843	1.51336	1.16937	1.9178
	Cystine	56.5514	9.57855	56.3271	56.7756	56.0743	50.0271	62.533	57.5437	9.20059	57.2247	57.8627	57.0565	51.1349	63.3773	55.7188	9.80853	55.4074	56.0303	55.2189	48.96	61.7372
	Uridine	22.5809	6.29691	22.4335	22.7284	21.48	18.4135	25.515	22.4755	6.07479	22.2649	22.6862	21.3343	18.3588	25.4626	22.6693	6.47686	22.4637	22.875	21.5782	18.474	25.5772
	Glycerophosphorylcholine	5.19636	2.12683	5.14656	5.24615	4.98735	3.94738	6.29678	5.44213	2.233	5.36471	5.51955	5.21205	4.094	6.60498	4.99017	2.01074	4.92632	5.05402	4.83623	3.8603	6.07341
Anions	Pyruvate	62.6382	21.8067	62.1276	63.1488	59.4975	47.8499	74.2046	65.3379	23.8072	64.5125	66.1634	62.0826	48.4054	78.5757	60.3733	19.6942	59.7479	60.9987	57.9021	47.4248	70.4648
	Lactate	694.14	236.138	688.611	699.669	649.728	525.567	811.905	773.186	249.576	764.533	781.839	731.234	600.09	901.795	627.825	201.638	621.422	634.228	587.796	487.53	721.609
	2-Oxobutyrate	9.30538	8.9327	9.09623	9.51452	7.5557	3.72108	12.2319	8.07549	8.65809	7.7753	8.37568	6.72638	0.730328	10.5398	10.3372	9.02953	10.0504	10.6239	8.42807	4.76835	13.7273
	Malonate	2.64716	1.70483	2.60725	2.68708	2.57129	1.52836	3.72075	2.6056	1.68108	2.54731	2.66388	2.54174	1.48384	3.72414	2.68203	1.72395	2.62729	2.73678	2.59897	1.56396	3.72049
	2-Hydroxybutyrate	35.0207	15.0113	34.6692	35.3722	32.2365	24.5922	41.9179	37.7295	16.5113	37.1571	38.302	34.6868	26.3864	45.2959	32.7482	13.2065	32.3288	33.1675	30.4242	23.4619	39.2574
	3-Hydroxybutyrate	101.1	109.729	98.5309	103.669	64.8868	42.0038	118.752	88.6111	111.93	84.7303	92.4919	57.3066	39.7449	93.3796	111.577	106.741	108.188	114.967	74.694	44.7355	138.045
	Fumarate	1.55277	0.630373	1.53801	1.56753	1.51383	1.21479	1.86075	1.58196	0.612367	1.56073	1.6032	1.54548	1.24302	1.89063	1.52827	0.64415	1.50782	1.54873	1.48564	1.19595	1.83421
	2-Oxoisopentanoate	13.7987	3.08221	13.7266	13.8709	13.4301	11.6357	15.5913	14.8443	3.23528	14.7321	14.9565	14.5249	12.4948	16.8029	12.9216	2.64658	12.8375	13.0056	12.6517	11.0491	14.5277
	Hexanoate	7.04636	2.71325	6.98283	7.10988	6.8213	5.38301	8.54226	7.09534	2.67934	7.00244	7.18823	6.93116	5.4241	8.60713	7.00527	2.74104	6.91823	7.09231	6.7527	5.33483	8.47025
	Succinate	9.11452	2.37098	9.05901	9.17004	8.87132	7.51661	10.3431	9.03352	2.44406	8.94878	9.11826	8.76746	7.42037	10.2889	9.18248	2.30602	9.10925	9.25571	8.93402	7.60142	10.3793
	Isethionate	2.05941	0.69766	2.04307	2.07574	1.97238	1.60732	2.42625	2.05883	0.652776	2.0362	2.08147	1.97772	1.61808	2.41143	2.05989	0.733283	2.0366	2.08317	1.96881	1.59891	2.4345
	5-Oxoproline	25.534	7.51872	25.3579	25.71	24.5125	21.2263	28.5864	25.5842	7.00555	25.3413	25.8271	24.6309	21.3485	28.5921	25.4919	7.92431	25.2402	25.7435	24.4037	21.146	28.5748
	Citraconate	0.255437	0.289904	0.248649	0.262224	0.26249	0.0160298	0.404948	0.26196	0.249144	0.253321	0.270598	0.26662	0.0160298	0.421073	0.249965	0.32005	0.239802	0.260128	0.259123	0.0160298	0.393041
	Ketoleucine	52.6743	14.4789	52.3353	53.0133	50.0936	42.4051	60.6191	61.0047	14.6291	60.4975	61.5119	58.9718	50.4578	69.6955	45.6856	9.94679	45.3697	46.0015	44.5817	38.8446	51.2863
	4-Acetylbutyrate	1.40555	0.949845	1.38331	1.42779	1.42717	0.71605	1.9576	1.45131	0.996778	1.41675	1.48587	1.46303	0.73465	2.04598	1.36716	0.906957	1.33836	1.39596	1.40138	0.71396	1.89408
	Heptanoate	1.05196	0.836878	1.03236	1.07155	1.12027	0.216428	1.70337	1.03129	0.834076	1.00237	1.06021	1.08064	0.216428	1.69767	1.06929	0.838937	1.04265	1.09593	1.1441	0.216428	1.70987
	Glutarate	4.53136	2.12902	4.48151	4.5812	4.18919	3.29119	5.35431	4.47168	1.97803	4.40309	4.54026	4.14224	3.26952	5.25321	4.58142	2.24693	4.51007	4.65277	4.24399	3.30523	5.45137
	Malate	6.00667	1.87861	5.96268	6.05065	5.74515	4.77424	6.95001	6.32445	2.0155	6.25457	6.39433	6.02615	5.00266	7.3153	5.74007	1.71088	5.68574	5.7944	5.51246	4.60655	6.61807
	Threonate	28.619	7.72046	28.4382	28.7997	28.1918	23.4321	33.0468	25.9615	6.97902	25.7195	26.2035	25.5357	21.1597	30.3195	30.8484	7.607	30.6068	31.0899	30.266	25.8301	35.1312
	Ethanolamine phosphate	1.42357	1.11095	1.39755	1.44958	1.59489	0.251368	2.2346	1.28245	1.09373	1.24453	1.32037	1.31879	0.251368	2.10436	1.54195	1.1116	1.50665	1.57725	1.7539	0.251368	2.34066
	Octanoate	1.89809	0.927548	1.87637	1.91981	1.90885	1.44983	2.40831	1.87202	0.914414	1.84031	1.90372	1.90089	1.42419	2.40293	1.91996	0.937985	1.89017	1.94974	1.91738	1.46854	2.41391
	2-Oxoglutarate	12.4552	3.71419	12.3682	12.5421	12.1776	10.1787	14.4321	12.3335	3.75571	12.2032	12.4637	11.9994	9.98079	14.3007	12.5573	3.67638	12.4405	12.674	12.3261	10.3094	14.5684
	Pelargonate	3.10276	0.939054	3.08077	3.12474	2.99734	2.50673	3.57413	3.12097	0.928277	3.08879	3.15316	3.01017	2.53347	3.59437	3.08748	0.947852	3.05738	3.11758	2.98034	2.48615	3.55325
	Terephthalate	0.628779	0.223217	0.623553	0.634005	0.593414	0.489202	0.731717	0.61654	0.207954	0.60933	0.62375	0.589656	0.485052	0.718727	0.639046	0.234794	0.631591	0.646502	0.598169	0.49218	0.748295
	Urate	269.876	72.8174	268.171	271.581	262.684	217.904	315.317	310.434	70.6313	307.985	312.883	308.489	263.024	355.165	235.85	55.0312	234.103	237.598	231.995	197.834	269.321
	Glycerophosphate	2.80418	1.30264	2.77369	2.83468	2.66337	2.1437	3.32911	2.84513	1.32773	2.7991	2.89117	2.68905	2.16166	3.37971	2.76983	1.28037	2.72917	2.81049	2.64262	2.12742	3.28203
	Decanoate	4.98472	2.57988	4.92431	5.04512	4.34166	3.47834	5.92349	4.82585	2.52801	4.7382	4.9135	4.24965	3.37881	5.70203	5.11799	2.61549	5.03494	5.20105	4.42396	3.5782	6.11337
	trans-Aconitate	0.340447	0.250516	0.334581	0.346312	0.363805	0.0678595	0.513783	0.393939	0.261577	0.38487	0.403009	0.428816	0.0678595	0.567917	0.295571	0.231532	0.288218	0.302923	0.311143	0.0678595	0.452173
	cis-Aconitate	5.10491	1.39135	5.07234	5.13749	4.9618	4.13616	5.90016	5.16346	1.42106	5.11419	5.21273	5.00316	4.18159	5.9764	5.0558	1.36418	5.01248	5.09912	4.93639	4.10692	5.8435
	N-Acetylaspartate	0.63067	0.21656	0.6256	0.635741	0.600025	0.48994	0.737383	0.606803	0.222048	0.599104	0.614502	0.571659	0.467192	0.708833	0.650693	0.209792	0.644031	0.657355	0.622877	0.510852	0.758756
	Hippurate	4.69524	5.58416	4.5645	4.82599	3.35708	0.19623	6.23938	4.317	5.41356	4.1293	4.50469	2.92848	0.19623	5.84744	5.01257	5.70476	4.83141	5.19372	3.67504	1.54623	6.54579
	Homovanillate	2.24538	1.50315	2.21019	2.28057	2.37326	0.320823	3.22306	2.68429	1.59735	2.6289	2.73967	2.8423	1.79801	3.68962	1.87717	1.31063	1.83555	1.91879	2.01739	0.320823	2.77101
	Azelate	1.12706	0.592059	1.1132	1.14092	0.992101	0.778173	1.30757	1.12283	0.584903	1.10255	1.14311	0.988337	0.784781	1.30757	1.13061	0.59805	1.11161	1.1496	0.994447	0.769316	1.30723
	Isocitrate	6.13216	2.37547	6.07654	6.18778	5.71537	4.44492	7.41981	6.42299	2.50838	6.33602	6.50996	6.01388	4.64388	7.82549	5.88818	2.22918	5.81739	5.95896	5.49556	4.33852	7.10045
	Citrate	96.3383	31.1888	95.6081	97.0685	90.6256	76.875	108.668	90.4778	29.0811	89.4695	91.4861	85.2614	72.16	101.791	101.255	32.0399	100.237	102.272	94.9619	81.0441	114.493
	Quinate	0.871909	1.17111	0.84449	0.899329	0.0893532	0.0893532	1.37597	0.748607	1.13671	0.709196	0.788019	0.0893532	0.0893532	1.15568	0.975351	1.18954	0.937577	1.01312	0.612518	0.0893532	1.5162
	Glucuronate	3.21227	1.48346	3.17754	3.24701	3.11915	2.49388	3.88227	3.48112	1.44691	3.43095	3.53129	3.34591	2.7455	4.16922	2.98673	1.47633	2.93985	3.03361	2.9183	2.31941	3.62787
	Cysteine S-sulfate	0.831634	0.476891	0.820468	0.842799	0.861074	0.574874	1.13221	0.863283	0.48887	0.846333	0.880233	0.895762	0.606713	1.16893	0.805082	0.46501	0.790316	0.819848	0.829864	0.545106	1.10288
	Galactarate	7.74958	2.47519	7.69163	7.80754	7.67481	6.11194	9.29824	6.76118	2.2675	6.68256	6.83979	6.66174	5.2051	8.22713	8.57879	2.33385	8.50468	8.6529	8.4752	7.03079	9.9908
	3-Indoxyl sulfate	3.82224	2.31503	3.76804	3.87644	3.38513	2.27389	4.88464	3.87471	2.37219	3.79246	3.95696	3.42008	2.2684	4.96588	3.77822	2.26534	3.70628	3.85016	3.34942	2.27509	4.8411
